# Supplementary material for: Taxonomic revision of Sageretia (Rhamnaceae) from China I: identities of S. lucida, S. thea var. cordiformis and S. yunlongensis, with the description of a new species S. ellipsoidea
Source: PhytoKeys. 2021 Jun 17;179:13–28. doi: 10.3897/phytokeys.179.64750 (PMC8225594; doi:10.3897/phytokeys.179.64750)
Supplement: XML Treatment for Rhamnus nigricans [file phytokeys.179.64750-treatment1.xml]

<!DOCTYPE tp:taxon-treatment
  PUBLIC "-//TaxonX//DTD Taxonomic Treatment Publishing DTD v0 20100105//EN" "tax-treatment-NSO.dtd">
<tp:taxon-treatment xmlns:tp="http://www.plazi.org/taxpub"><tp:treatment-meta><kwd-group><label>Taxon classification</label><kwd><named-content xmlns:xlink="http://www.w3.org/1999/xlink" content-type="kingdom">Plantae</named-content></kwd><kwd><named-content xmlns:xlink="http://www.w3.org/1999/xlink" content-type="order">Rosales</named-content></kwd><kwd><named-content xmlns:xlink="http://www.w3.org/1999/xlink" content-type="family">Rhamnaceae</named-content></kwd></kwd-group><mixed-citation publication-type="journal"><person-group><name><surname>Yang</surname><given-names>Yi</given-names></name><name><surname>Peng</surname><given-names>Hua</given-names></name><name><surname>Sun</surname><given-names>Hang</given-names></name></person-group><article-title>Taxonomic revision of <italic><tp:taxon-name><tp:taxon-name-part taxon-name-part-type="genus" reg="Sageretia">Sageretia</tp:taxon-name-part></tp:taxon-name></italic> (<tp:taxon-name><tp:taxon-name-part taxon-name-part-type="family">Rhamnaceae</tp:taxon-name-part></tp:taxon-name>) from China I: identities of <italic><tp:taxon-name><tp:taxon-name-part taxon-name-part-type="genus" reg="Sageretia">S.</tp:taxon-name-part> <tp:taxon-name-part taxon-name-part-type="species" reg="lucida">lucida</tp:taxon-name-part></tp:taxon-name></italic>, <tp:taxon-name><tp:taxon-name-part taxon-name-part-type="genus" reg="Sageretia">S.</tp:taxon-name-part> <tp:taxon-name-part taxon-name-part-type="species" reg="thea">thea</tp:taxon-name-part> <tp:taxon-name-part taxon-name-part-type="infraspecific-rank">var.</tp:taxon-name-part> <tp:taxon-name-part taxon-name-part-type="variety" reg="cordiformis">cordiformis</tp:taxon-name-part></tp:taxon-name> and <italic><tp:taxon-name><tp:taxon-name-part taxon-name-part-type="genus" reg="Sageretia">S.</tp:taxon-name-part> <tp:taxon-name-part taxon-name-part-type="species" reg="yunlongensis">yunlongensis</tp:taxon-name-part></tp:taxon-name></italic>, with the description of a new species <italic><tp:taxon-name><tp:taxon-name-part taxon-name-part-type="genus" reg="Sageretia">S.</tp:taxon-name-part> <tp:taxon-name-part taxon-name-part-type="species" reg="ellipsoidea">ellipsoidea</tp:taxon-name-part></tp:taxon-name></italic></article-title><source>PhytoKeys</source><day>17</day><month>6</month><year>2021</year><volume>179</volume><fpage>13</fpage><lpage>28</lpage><pub-id pub-id-type="doi">10.3897/phytokeys.179.64750</pub-id></mixed-citation></tp:treatment-meta><tp:nomenclature><tp:taxon-name><object-id xmlns:xlink="http://www.w3.org/1999/xlink" content-type="arpha" xlink:type="simple">AA64DA0F-A850-54DD-A62B-6F628537439C</object-id>
              <tp:taxon-name-part taxon-name-part-type="genus" reg="Rhamnus">Rhamnus</tp:taxon-name-part>
              <tp:taxon-name-part taxon-name-part-type="species" reg="nigricans">nigricans</tp:taxon-name-part>
            </tp:taxon-name><tp:taxon-authority>Hand.-Mazz., Anz. Akad. Wiss. Wien. Math.-Naturwiss. Kl. 62: 234–235. 1925.</tp:taxon-authority><xref ref-type="fig" rid="F1">Fig. 1</xref><tp:nomenclature-citation-list><tp:nomenclature-citation><tp:taxon-name>
                  <tp:taxon-name-part taxon-name-part-type="genus" reg="Sageretia">Sageretia</tp:taxon-name-part> <tp:taxon-name-part taxon-name-part-type="species" reg="yunlongensis">yunlongensis</tp:taxon-name-part></tp:taxon-name><comment>G.S.Fan &amp; L.L.Deng, Sida 16(3): 477, f. 1. 1995. syn. nov. Type: China. Yunnan: Yunlong County, 1300 m, 26 Oct 1987, <italic>Expedition Team 161</italic> (holotype SWFC!)</comment></tp:nomenclature-citation></tp:nomenclature-citation-list></tp:nomenclature><tp:treatment-sec sec-type="type material" id="SECID0EKFAE"><title>Type material.</title><p><bold>China. Yunnan</bold>: “Beyendjing medium inter Tschuhsiung (Tsuyung) et Yungbei”, 1800 m, 15 May 1915, <italic>Hand.-Mazz. 6311</italic> (holotype WU!; isotypes A [00051422], K [K000729152]).</p><fig id="F1" position="float" orientation="portrait"><object-id xmlns:xlink="http://www.w3.org/1999/xlink" content-type="doi" xlink:type="simple">10.3897/phytokeys.179.64750.figure1</object-id><object-id xmlns:xlink="http://www.w3.org/1999/xlink" content-type="arpha" xlink:type="simple">510692C1-3F62-5840-8088-94809C7813FC</object-id><label>Figure 1.</label><caption><p>Type specimens of <italic><tp:taxon-name><tp:taxon-name-part taxon-name-part-type="genus" reg="Rhamnus">Rhamnus</tp:taxon-name-part> <tp:taxon-name-part taxon-name-part-type="species" reg="nigricans">nigricans</tp:taxon-name-part></tp:taxon-name></italic> and its synonym <bold>A</bold> isotype of <italic><tp:taxon-name><tp:taxon-name-part taxon-name-part-type="genus" reg="Rhamnus">R.</tp:taxon-name-part> <tp:taxon-name-part taxon-name-part-type="species" reg="nigricans">nigricans</tp:taxon-name-part></tp:taxon-name></italic> (K [K000729152]) <bold>B</bold> holotype of <italic><tp:taxon-name><tp:taxon-name-part taxon-name-part-type="genus" reg="Sageretia">S.</tp:taxon-name-part> <tp:taxon-name-part taxon-name-part-type="species" reg="yunlongensis">yunlongensis</tp:taxon-name-part></tp:taxon-name></italic> (SWFC). A obtained from GBIF (<ext-link xmlns:xlink="http://www.w3.org/1999/xlink" xlink:type="simple" ext-link-type="uri" xlink:href="https://www.gbif.org/">https://www.gbif.org/</ext-link>), B photographed by Y. Yang.</p></caption><graphic xmlns:xlink="http://www.w3.org/1999/xlink" xlink:href="phytokeys-179-013-g001.jpg" position="float" orientation="portrait" xlink:type="simple" id="oo_556307.jpg"><uri content-type="original_file" xlink:type="simple">https://binary.pensoft.net/fig/556307</uri></graphic></fig></tp:treatment-sec><tp:treatment-sec sec-type="description" id="SECID0ELHAE"><title>Description.</title><p>Evergreen vines, shrubs or small trees up to 6 m tall, dioecious. Young branches yellowish-brown pubescent; old branches scattered with tuberculate lenticels. Leaves alternate; stipules caducous; petioles 1.2–2.5 cm; leaf blades papery or thickly papery, ovate, oblong to broadly elliptic, 5–16 × 3–7 cm, abaxially puberulent or only on veins, adaxially usually glabrous, lateral veins 5–7 pairs, prominent abaxially, impressed adaxially, base rounded to subcordate, margin densely cartilaginous serrulate, apex acuminate to shortly caudate. Inflorescences axillary, spicate or paniculate, rachises up to 10 cm, puberulent. Flowers unisexual, 5-merous; pedicels 1–2 mm; sepals triangular; petals clawed. Drupes subglobose or globose, ca. 6 mm in diam., turning purple-black at maturity; pyrenes 2–3, asymmetrical, abaxially with a margined furrow extending over 3/4 of length.</p></tp:treatment-sec><tp:treatment-sec sec-type="phenology" id="SECID0EQHAE"><title>Phenology.</title><p>Flowering from May to July; ripe fruits from October to December.</p></tp:treatment-sec><tp:treatment-sec sec-type="distribution" id="SECID0EVHAE"><title>Distribution and habitat.</title><p>The species is distributed in southwestern China (Yunnan; Fig. <xref ref-type="fig" rid="F2">2</xref>). It grows in thickets on dry slope at elevation from 1300 to 2000 m.</p><fig id="F2" position="float" orientation="portrait"><object-id xmlns:xlink="http://www.w3.org/1999/xlink" content-type="doi" xlink:type="simple">10.3897/phytokeys.179.64750.figure2</object-id><object-id xmlns:xlink="http://www.w3.org/1999/xlink" content-type="arpha" xlink:type="simple">A404E06E-37BC-5E00-8506-DBDA8D65DADE</object-id><label>Figure 2.</label><caption><p>Distribution of <italic><tp:taxon-name><tp:taxon-name-part taxon-name-part-type="genus" reg="Rhamnus">Rhamnus</tp:taxon-name-part> <tp:taxon-name-part taxon-name-part-type="species" reg="nigricans">nigricans</tp:taxon-name-part></tp:taxon-name></italic>, <italic><tp:taxon-name><tp:taxon-name-part taxon-name-part-type="genus" reg="Sageretia">Sageretia</tp:taxon-name-part> <tp:taxon-name-part taxon-name-part-type="species" reg="cordiformis">cordiformis</tp:taxon-name-part></tp:taxon-name></italic>, <italic><tp:taxon-name><tp:taxon-name-part taxon-name-part-type="genus" reg="Sageretia">S.</tp:taxon-name-part> <tp:taxon-name-part taxon-name-part-type="species" reg="ellipsoidea">ellipsoidea</tp:taxon-name-part></tp:taxon-name></italic>, and <italic><tp:taxon-name><tp:taxon-name-part taxon-name-part-type="genus" reg="Sageretia">S.</tp:taxon-name-part> <tp:taxon-name-part taxon-name-part-type="species" reg="lucida">lucida.</tp:taxon-name-part></tp:taxon-name></italic> The sites were obtained from the specimen records, our field investigations and photo information in <abbrev xmlns:xlink="http://www.w3.org/1999/xlink" xlink:title="Chinese Field Herbarium" id="ABBRID0ETJAE" xlink:type="simple">CFH</abbrev> and <abbrev xmlns:xlink="http://www.w3.org/1999/xlink" xlink:title="Plant Photo Back of China" id="ABBRID0EXJAE" xlink:type="simple">PPBC</abbrev>.</p></caption><graphic xmlns:xlink="http://www.w3.org/1999/xlink" xlink:href="phytokeys-179-013-g002.jpg" position="float" orientation="portrait" xlink:type="simple" id="oo_556308.jpg"><uri content-type="original_file" xlink:type="simple">https://binary.pensoft.net/fig/556308</uri></graphic></fig></tp:treatment-sec><tp:treatment-sec sec-type="notes" id="SECID0EAKAE"><title>Note.</title><p>Although the genera <italic><tp:taxon-name><tp:taxon-name-part taxon-name-part-type="genus" reg="Rhamnus">Rhamnus</tp:taxon-name-part></tp:taxon-name></italic> and <italic><tp:taxon-name><tp:taxon-name-part taxon-name-part-type="genus" reg="Sageretia">Sageretia</tp:taxon-name-part></tp:taxon-name></italic> are similar in morphology, they distinctly differ in characters of inflorescence (fascicled, cymose racemes, or cymose panicles in <italic><tp:taxon-name><tp:taxon-name-part taxon-name-part-type="genus" reg="Rhamnus">Rhamnus</tp:taxon-name-part></tp:taxon-name></italic> vs. spikes or spicate panicles in <italic><tp:taxon-name><tp:taxon-name-part taxon-name-part-type="genus" reg="Sageretia">Sageretia</tp:taxon-name-part></tp:taxon-name></italic>) and fruits (basally persistent discoid calyx tube in <italic><tp:taxon-name><tp:taxon-name-part taxon-name-part-type="genus" reg="Rhamnus">Rhamnus</tp:taxon-name-part></tp:taxon-name></italic> vs. persistent reflexed calyx or remaining inconspicuous disk in <italic><tp:taxon-name><tp:taxon-name-part taxon-name-part-type="genus" reg="Sageretia">Sageretia</tp:taxon-name-part></tp:taxon-name></italic>). The type collection of <italic><tp:taxon-name><tp:taxon-name-part taxon-name-part-type="genus" reg="Sageretia">S.</tp:taxon-name-part> <tp:taxon-name-part taxon-name-part-type="species" reg="yunlongensis">yunlongensis</tp:taxon-name-part></tp:taxon-name></italic>, <italic>Expedition Team 161</italic>, has branched cymose panicles and fruits basally covered with discoid calyx tube, suggesting it belongs to <italic><tp:taxon-name><tp:taxon-name-part taxon-name-part-type="genus" reg="Rhamnus">Rhamnus</tp:taxon-name-part></tp:taxon-name></italic> rather than <italic><tp:taxon-name><tp:taxon-name-part taxon-name-part-type="genus" reg="Sageretia">Sageretia</tp:taxon-name-part></tp:taxon-name></italic>. In fact, <italic><tp:taxon-name><tp:taxon-name-part taxon-name-part-type="genus" reg="Sageretia">S.</tp:taxon-name-part> <tp:taxon-name-part taxon-name-part-type="species" reg="yunlongensis">yunlongensis</tp:taxon-name-part></tp:taxon-name></italic> (Fig. <xref ref-type="fig" rid="F1">1B</xref>) extremely resembles <italic><tp:taxon-name><tp:taxon-name-part taxon-name-part-type="genus" reg="Rhamnus">R.</tp:taxon-name-part> <tp:taxon-name-part taxon-name-part-type="species" reg="nigricans">nigricans</tp:taxon-name-part></tp:taxon-name></italic> (Fig. <xref ref-type="fig" rid="F1">1A</xref>), they share similar habit, indumentum, leaf blade shape and size, inflorescence, and fruit, and highly overlapped distribution. Thus <italic><tp:taxon-name><tp:taxon-name-part taxon-name-part-type="genus" reg="Sageretia">S.</tp:taxon-name-part> <tp:taxon-name-part taxon-name-part-type="species" reg="yunlongensis">yunlongensis</tp:taxon-name-part></tp:taxon-name></italic> is herein reduced to a synonym of <italic><tp:taxon-name><tp:taxon-name-part taxon-name-part-type="genus" reg="Rhamnus">R.</tp:taxon-name-part> <tp:taxon-name-part taxon-name-part-type="species" reg="nigricans">nigricans</tp:taxon-name-part></tp:taxon-name></italic>.</p></tp:treatment-sec><tp:treatment-sec sec-type="material" id="SECID0E6NAE"><title>Additional specimens examined.</title><p><bold>China</bold>. <bold>Yunnan</bold>: Weishan Yi and Hui Autonomous County, 1500 m, 2012, <italic>Weishan Expedition Team 5329271259</italic> (IMDY); Yongde County, 1830 m, 9 Jul 2006, <italic>E.D. Liu 170</italic> (KUN); Shuangbai County, 1670 m, 15 Apr 1957, <italic>W.Q. Yin 747</italic> (KUN, LBG, PE); Lushui County, 1544 m, 12 May 2005, <italic>Gaoligong Shan Biodiversity Survey 23964</italic> (E).</p></tp:treatment-sec></tp:taxon-treatment>
