# Supplementary material for: Taxonomic revision of Sageretia (Rhamnaceae) from China I: identities of S. lucida, S. thea var. cordiformis and S. yunlongensis, with the description of a new species S. ellipsoidea
Source: PhytoKeys. 2021 Jun 17;179:13–28. doi: 10.3897/phytokeys.179.64750 (PMC8225594; doi:10.3897/phytokeys.179.64750)
Supplement: XML Treatment for Sageretia cordiformis [file phytokeys.179.64750-treatment2.xml]

<!DOCTYPE tp:taxon-treatment
  PUBLIC "-//TaxonX//DTD Taxonomic Treatment Publishing DTD v0 20100105//EN" "tax-treatment-NSO.dtd">
<tp:taxon-treatment xmlns:tp="http://www.plazi.org/taxpub"><tp:treatment-meta><kwd-group><label>Taxon classification</label><kwd><named-content xmlns:xlink="http://www.w3.org/1999/xlink" content-type="kingdom">Plantae</named-content></kwd><kwd><named-content xmlns:xlink="http://www.w3.org/1999/xlink" content-type="order">Rosales</named-content></kwd><kwd><named-content xmlns:xlink="http://www.w3.org/1999/xlink" content-type="family">Rhamnaceae</named-content></kwd></kwd-group><mixed-citation publication-type="journal"><person-group><name><surname>Yang</surname><given-names>Yi</given-names></name><name><surname>Peng</surname><given-names>Hua</given-names></name><name><surname>Sun</surname><given-names>Hang</given-names></name></person-group><article-title>Taxonomic revision of <italic><tp:taxon-name><tp:taxon-name-part taxon-name-part-type="genus" reg="Sageretia">Sageretia</tp:taxon-name-part></tp:taxon-name></italic> (<tp:taxon-name><tp:taxon-name-part taxon-name-part-type="family">Rhamnaceae</tp:taxon-name-part></tp:taxon-name>) from China I: identities of <italic><tp:taxon-name><tp:taxon-name-part taxon-name-part-type="genus" reg="Sageretia">S.</tp:taxon-name-part> <tp:taxon-name-part taxon-name-part-type="species" reg="lucida">lucida</tp:taxon-name-part></tp:taxon-name></italic>, <tp:taxon-name><tp:taxon-name-part taxon-name-part-type="genus" reg="Sageretia">S.</tp:taxon-name-part> <tp:taxon-name-part taxon-name-part-type="species" reg="thea">thea</tp:taxon-name-part> <tp:taxon-name-part taxon-name-part-type="infraspecific-rank">var.</tp:taxon-name-part> <tp:taxon-name-part taxon-name-part-type="variety" reg="cordiformis">cordiformis</tp:taxon-name-part></tp:taxon-name> and <italic><tp:taxon-name><tp:taxon-name-part taxon-name-part-type="genus" reg="Sageretia">S.</tp:taxon-name-part> <tp:taxon-name-part taxon-name-part-type="species" reg="yunlongensis">yunlongensis</tp:taxon-name-part></tp:taxon-name></italic>, with the description of a new species <italic><tp:taxon-name><tp:taxon-name-part taxon-name-part-type="genus" reg="Sageretia">S.</tp:taxon-name-part> <tp:taxon-name-part taxon-name-part-type="species" reg="ellipsoidea">ellipsoidea</tp:taxon-name-part></tp:taxon-name></italic></article-title><source>PhytoKeys</source><day>17</day><month>6</month><year>2021</year><volume>179</volume><fpage>13</fpage><lpage>28</lpage><pub-id pub-id-type="doi">10.3897/phytokeys.179.64750</pub-id></mixed-citation></tp:treatment-meta><tp:nomenclature><tp:taxon-name><object-id xmlns:xlink="http://www.w3.org/1999/xlink" content-type="arpha" xlink:type="simple">D2EC203A-13F8-53A5-A156-C6648B4487ED</object-id>
              <tp:taxon-name-part taxon-name-part-type="genus" reg="Sageretia">Sageretia</tp:taxon-name-part>
              <tp:taxon-name-part taxon-name-part-type="species" reg="cordiformis">cordiformis</tp:taxon-name-part>
              <object-id xmlns:xlink="http://www.w3.org/1999/xlink" content-type="ipni" xlink:type="simple">urn:lsid:ipni.org:names:77217740-1</object-id>
            </tp:taxon-name><tp:taxon-authority>(Y.L.Chen &amp; P.K.Chou) Yi Yang, H.Sun &amp; H.Peng, comb. &amp;</tp:taxon-authority><tp:taxon-status xmlns:xlink="http://www.w3.org/1999/xlink" xlink:type="simple">stat. nov.</tp:taxon-status><xref ref-type="fig" rid="F3">: xin ye que mei teng (心叶雀梅藤) Figs 3C, D</xref><xref ref-type="fig" rid="F4">, 4A, B</xref><tp:nomenclature-citation-list><tp:nomenclature-citation><tp:taxon-name>
                  <tp:taxon-name-part taxon-name-part-type="genus" reg="Sageretia">S.</tp:taxon-name-part> <tp:taxon-name-part taxon-name-part-type="species" reg="thea">thea</tp:taxon-name-part> <tp:taxon-name-part taxon-name-part-type="infraspecific-rank">var.</tp:taxon-name-part> <tp:taxon-name-part taxon-name-part-type="variety" reg="cordiformis">cordiformis</tp:taxon-name-part></tp:taxon-name><comment>Y.L.Chen &amp; P.K.Chou in Bull. Bot. Lab. North-East. Forest. Inst. 5: 74. 1979. Basionym.</comment></tp:nomenclature-citation></tp:nomenclature-citation-list></tp:nomenclature><tp:treatment-sec sec-type="type material" id="SECID0EYQAE"><title>Type material.</title><p><bold>China. Yunnan</bold>: Xishuangbanna, Mengla County, 730 m, 28 Dec 1958, <italic>W.T. Wang 10496</italic> (holotype KUN [1207932]; isotype KUN [1207933]).</p><fig id="F3" position="float" orientation="portrait"><object-id xmlns:xlink="http://www.w3.org/1999/xlink" content-type="doi" xlink:type="simple">10.3897/phytokeys.179.64750.figure3</object-id><object-id xmlns:xlink="http://www.w3.org/1999/xlink" content-type="arpha" xlink:type="simple">E3FC61A4-BCFC-57AC-99F3-72F53F8FD2E6</object-id><label>Figure 3.</label><caption><p>Type specimens of <italic><tp:taxon-name><tp:taxon-name-part taxon-name-part-type="genus" reg="Sageretia">Sageretia</tp:taxon-name-part> <tp:taxon-name-part taxon-name-part-type="species" reg="cordifolia">cordifolia</tp:taxon-name-part></tp:taxon-name></italic>, <italic><tp:taxon-name><tp:taxon-name-part taxon-name-part-type="genus" reg="Sageretia">S.</tp:taxon-name-part> <tp:taxon-name-part taxon-name-part-type="species" reg="cordiformis">cordiformis</tp:taxon-name-part></tp:taxon-name></italic> and <italic><tp:taxon-name><tp:taxon-name-part taxon-name-part-type="genus" reg="Sageretia">S.</tp:taxon-name-part> <tp:taxon-name-part taxon-name-part-type="species" reg="thea">thea</tp:taxon-name-part></tp:taxon-name></italic><bold>A, B</bold> isotypes of <italic><tp:taxon-name><tp:taxon-name-part taxon-name-part-type="genus" reg="Sageretia">S.</tp:taxon-name-part> <tp:taxon-name-part taxon-name-part-type="species" reg="cordifolia">cordifolia</tp:taxon-name-part></tp:taxon-name></italic> (<bold>A</bold>: P [P01818867]; <bold>B</bold>: P [06765093]) <bold>C</bold> holotype of <italic><tp:taxon-name><tp:taxon-name-part taxon-name-part-type="genus" reg="Sageretia">S.</tp:taxon-name-part> <tp:taxon-name-part taxon-name-part-type="species" reg="cordiformis">cordiformis</tp:taxon-name-part></tp:taxon-name></italic> (KUN [1207932]) <bold>D</bold> isotype of <italic><tp:taxon-name><tp:taxon-name-part taxon-name-part-type="genus" reg="Sageretia">S.</tp:taxon-name-part> <tp:taxon-name-part taxon-name-part-type="species" reg="cordiformis">cordiformis</tp:taxon-name-part></tp:taxon-name></italic> (KUN [1207933]) <bold>E, F</bold> isotypes of <italic><tp:taxon-name><tp:taxon-name-part taxon-name-part-type="genus" reg="Sageretia">S.</tp:taxon-name-part> <tp:taxon-name-part taxon-name-part-type="species" reg="thea">thea</tp:taxon-name-part></tp:taxon-name></italic> (E: S [S11-12914]; F: LD [1749752]). <bold>A, B</bold> and <bold>E, F</bold> obtained from GBIF, <bold>C, D</bold> from NOI (<ext-link xmlns:xlink="http://www.w3.org/1999/xlink" xlink:type="simple" ext-link-type="uri" xlink:href="https://noi.link/">https://noi.link/</ext-link>).</p></caption><graphic xmlns:xlink="http://www.w3.org/1999/xlink" xlink:href="phytokeys-179-013-g003.jpg" position="float" orientation="portrait" xlink:type="simple" id="oo_556309.jpg"><uri content-type="original_file" xlink:type="simple">https://binary.pensoft.net/fig/556309</uri></graphic></fig></tp:treatment-sec><tp:treatment-sec sec-type="description" id="SECID0ETUAE"><title>Description.</title><p>Evergreen shrubs. Branches usually alternate, armed, glabrous to puberulent; second- to fourth-year branches brown. Leaves alternate or subopposite; petioles 1–3 mm, leaf blades leathery, shiny, glabrous, cordate to ovate-orbicular, 1–3 × 0.8–2 cm, lateral veins 2–3 pairs, flat abaxially, impressed adaxially, base cordate or subcordate, margin crenate, apex obtuse or rounded. Inflorescences spicate or spicate-paniculate; rachises 1.5–5 (–10) cm. Flowers sessile; sepals triangular-ovate; petals clawed; stamens as long as petals. Drupes subglobose, ca. 5–6 mm in diam., from green to red and finally turn black, base with persistently reflexed calyx; pyrenes 2–3, emarginate at both ends, asymmetrical.</p></tp:treatment-sec><tp:treatment-sec sec-type="phenology" id="SECID0EYUAE"><title>Phenology.</title><p>Flowering in September; ripe fruits from December to January of the following year.</p></tp:treatment-sec><tp:treatment-sec sec-type="distribution" id="SECID0E4UAE"><title>Distribution and habitat.</title><p>The species is distributed in China (southwestern Yunnan; Fig. <xref ref-type="fig" rid="F2">2</xref>). It grows in thickets on tropical limestone mountains at elevation from 700 to 1100 m.</p></tp:treatment-sec><tp:treatment-sec sec-type="notes" id="SECID0EHVAE"><title>Note.</title><p>In Flora Yunnanica, <xref ref-type="bibr" rid="B5">Fan (2006)</xref> reduced <tp:taxon-name><tp:taxon-name-part taxon-name-part-type="genus" reg="Sageretia">Sageretia</tp:taxon-name-part> <tp:taxon-name-part taxon-name-part-type="species" reg="thea">thea</tp:taxon-name-part> <tp:taxon-name-part taxon-name-part-type="infraspecific-rank">var.</tp:taxon-name-part> <tp:taxon-name-part taxon-name-part-type="variety" reg="cordiformis">cordiformis</tp:taxon-name-part></tp:taxon-name> to the synonym of <italic><tp:taxon-name><tp:taxon-name-part taxon-name-part-type="genus" reg="Sageretia">S.</tp:taxon-name-part> <tp:taxon-name-part taxon-name-part-type="species" reg="cordifolia">cordifolia</tp:taxon-name-part></tp:taxon-name></italic> (Fig. <xref ref-type="fig" rid="F3">3A, B</xref>) with no justification given. <italic><tp:taxon-name><tp:taxon-name-part taxon-name-part-type="genus" reg="Sageretia">S.</tp:taxon-name-part> <tp:taxon-name-part taxon-name-part-type="species" reg="cordifolia">cordifolia</tp:taxon-name-part></tp:taxon-name></italic> occurs in Laos (Pakson) and factually resembles <tp:taxon-name><tp:taxon-name-part taxon-name-part-type="genus" reg="Sageretia">S.</tp:taxon-name-part> <tp:taxon-name-part taxon-name-part-type="species" reg="thea">thea</tp:taxon-name-part> <tp:taxon-name-part taxon-name-part-type="infraspecific-rank">var</tp:taxon-name-part> <tp:taxon-name-part taxon-name-part-type="variety" reg="thea">thea</tp:taxon-name-part></tp:taxon-name>. However, <tp:taxon-name><tp:taxon-name-part taxon-name-part-type="genus" reg="Sageretia">S.</tp:taxon-name-part> <tp:taxon-name-part taxon-name-part-type="species" reg="thea">thea</tp:taxon-name-part> <tp:taxon-name-part taxon-name-part-type="infraspecific-rank">var.</tp:taxon-name-part> <tp:taxon-name-part taxon-name-part-type="variety" reg="cordiformis">cordiformis</tp:taxon-name-part></tp:taxon-name> and <italic><tp:taxon-name><tp:taxon-name-part taxon-name-part-type="genus" reg="Sageretia">S.</tp:taxon-name-part> <tp:taxon-name-part taxon-name-part-type="species" reg="cordifolia">cordifolia</tp:taxon-name-part></tp:taxon-name></italic> differ in petiole length (1–3 mm in former vs. 4–8 mm in latter), leaf blade shape (cordate to ovate-orbicular vs. ovate-oblong to ovate-lanceolate) and size (1–3 × 0.8–2 cm vs. 3.5–6 × 1.5–3 cm), and number of lateral veins (2–3 pairs vs. 3–5 pairs) (Table <xref ref-type="table" rid="T1">1</xref>). Hence, we disagree with Fan’s treatment.</p><table-wrap id="T1" position="float" orientation="portrait"><label>Table 1.</label><caption><p>Comparison of habitat and morphology among <italic><tp:taxon-name><tp:taxon-name-part taxon-name-part-type="genus" reg="Sageretia">Sageretia</tp:taxon-name-part> <tp:taxon-name-part taxon-name-part-type="species" reg="cordifolia">cordifolia</tp:taxon-name-part></tp:taxon-name></italic>, <italic><tp:taxon-name><tp:taxon-name-part taxon-name-part-type="genus" reg="Sageretia">S.</tp:taxon-name-part> <tp:taxon-name-part taxon-name-part-type="species" reg="cordiformis">cordiformis</tp:taxon-name-part></tp:taxon-name></italic>, and <italic><tp:taxon-name><tp:taxon-name-part taxon-name-part-type="genus" reg="Sageretia">S.</tp:taxon-name-part> <tp:taxon-name-part taxon-name-part-type="species" reg="thea">thea</tp:taxon-name-part></tp:taxon-name></italic> based on field observation, herbarium collections, and photo information obtained from <abbrev xmlns:xlink="http://www.w3.org/1999/xlink" xlink:title="Chinese Field Herbarium" id="ABBRID0EXZAE" xlink:type="simple">CFH</abbrev> and <abbrev xmlns:xlink="http://www.w3.org/1999/xlink" xlink:title="Plant Photo Back of China" id="ABBRID0E2ZAE" xlink:type="simple">PPBC</abbrev>.</p></caption><table id="TID0EMDAG" rules="all"><tbody><tr><th rowspan="1" colspan="1"/><th rowspan="1" colspan="1">
                      <italic><tp:taxon-name><tp:taxon-name-part taxon-name-part-type="genus" reg="Sageretia">S.</tp:taxon-name-part> <tp:taxon-name-part taxon-name-part-type="species" reg="cordifolia">cordifolia</tp:taxon-name-part></tp:taxon-name></italic>
                    </th><th rowspan="1" colspan="1">
                      <italic><tp:taxon-name><tp:taxon-name-part taxon-name-part-type="genus" reg="Sageretia">S.</tp:taxon-name-part> <tp:taxon-name-part taxon-name-part-type="species" reg="cordiformis">cordiformis</tp:taxon-name-part></tp:taxon-name></italic>
                    </th><th rowspan="1" colspan="1">
                      <italic><tp:taxon-name><tp:taxon-name-part taxon-name-part-type="genus" reg="Sageretia">S.</tp:taxon-name-part> <tp:taxon-name-part taxon-name-part-type="species" reg="thea">thea</tp:taxon-name-part></tp:taxon-name></italic>
                    </th></tr><tr><td rowspan="1" colspan="1">
                      <bold>Habitat</bold>
                    </td><td rowspan="1" colspan="1">unknown</td><td rowspan="1" colspan="1">limestone mountains</td><td rowspan="1" colspan="1">hills or mountains</td></tr><tr><td rowspan="1" colspan="1">
                      <bold>Branch color</bold>
                    </td><td rowspan="1" colspan="1">gray</td><td rowspan="1" colspan="1">gray-brown to brownish</td><td rowspan="1" colspan="1">brownish</td></tr><tr><td rowspan="1" colspan="1">
                      <bold>Petiole length</bold>
                    </td><td rowspan="1" colspan="1">4–8 mm</td><td rowspan="1" colspan="1">1–3 mm</td><td rowspan="1" colspan="1">2–7 mm</td></tr><tr><td rowspan="1" colspan="1">
                      <bold>Leaf blade shape</bold>
                    </td><td rowspan="1" colspan="1">ovate-oblong to ovate-lanceolate, base cordate, apex acute to caudate-acuminate</td><td rowspan="1" colspan="1">cordate or ovate-orbicular, base cordate or subcordate, apex obtuse or rounded</td><td rowspan="1" colspan="1">elliptic, oblong, or ovate-elliptic, rarely ovate or nearly orbicular, base rounded or subcordate, apex acute, obtuse, or rounded</td></tr><tr><td rowspan="1" colspan="1">
                      <bold>Leaf blade size</bold>
                    </td><td rowspan="1" colspan="1">3.5–6 × 1.5–3 cm</td><td rowspan="1" colspan="1">1–3 × 0.8–2 cm</td><td rowspan="1" colspan="1">2–4.5 × 0.7–2.5 cm</td></tr><tr><td rowspan="1" colspan="1">
                      <bold>Leaf texture</bold>
                    </td><td rowspan="1" colspan="1">leathery</td><td rowspan="1" colspan="1">leathery</td><td rowspan="1" colspan="1">paper</td></tr><tr><td rowspan="1" colspan="1">
                      <bold>Lateral veins</bold>
                    </td><td rowspan="1" colspan="1">3–5 pairs</td><td rowspan="1" colspan="1">2–3 pairs</td><td rowspan="1" colspan="1">3–5 (–7) pairs</td></tr><tr><td rowspan="1" colspan="1">
                      <bold>Rachis</bold>
                    </td><td rowspan="1" colspan="1">12–13 cm</td><td rowspan="1" colspan="1">1.5–5 (–10) cm</td><td rowspan="1" colspan="1">2–12 cm</td></tr></tbody></table></table-wrap><p>Based on specimen examination and our field observations, <tp:taxon-name><tp:taxon-name-part taxon-name-part-type="genus" reg="Sageretia">S.</tp:taxon-name-part> <tp:taxon-name-part taxon-name-part-type="species" reg="thea">thea</tp:taxon-name-part> <tp:taxon-name-part taxon-name-part-type="infraspecific-rank">var.</tp:taxon-name-part> <tp:taxon-name-part taxon-name-part-type="variety" reg="cordiformis">cordiformis</tp:taxon-name-part></tp:taxon-name> and the type variety (Fig. <xref ref-type="fig" rid="F3">3E, F</xref>, Fig. <xref ref-type="fig" rid="F4">4C, D</xref>) differ in petiole length (1–3 mm in <tp:taxon-name><tp:taxon-name-part taxon-name-part-type="genus" reg="Sageretia">S.</tp:taxon-name-part> <tp:taxon-name-part taxon-name-part-type="species" reg="thea">thea</tp:taxon-name-part> <tp:taxon-name-part taxon-name-part-type="infraspecific-rank">var.</tp:taxon-name-part> <tp:taxon-name-part taxon-name-part-type="variety" reg="cordiformis">cordiformis</tp:taxon-name-part></tp:taxon-name> vs. 2–7 mm in type variety), leaf blade texture (leathery vs. papery), and number of lateral veins (2–3 pairs vs. 3–5 (–7) pairs). In fact, <xref ref-type="bibr" rid="B1">Chen and Chou (1979)</xref> had clearly mentioned the sharp morphological distinctions between <tp:taxon-name><tp:taxon-name-part taxon-name-part-type="genus" reg="Sageretia">S.</tp:taxon-name-part> <tp:taxon-name-part taxon-name-part-type="species" reg="thea">thea</tp:taxon-name-part> <tp:taxon-name-part taxon-name-part-type="infraspecific-rank">var.</tp:taxon-name-part> <tp:taxon-name-part taxon-name-part-type="variety" reg="cordiformis">cordiformis</tp:taxon-name-part></tp:taxon-name> and the type variety in the protologue. Furthermore, the results of molecular phylogenetic analyses based on five loci (ITS, ETS, <italic>psb</italic>A-<italic>trn</italic>H, <italic>pet</italic>A-<italic>psb</italic>J and <italic>trn</italic>L-<italic>trn</italic>F) in <xref ref-type="bibr" rid="B16">Yang et al. (2019)</xref> indicated the independent species status of <tp:taxon-name><tp:taxon-name-part taxon-name-part-type="genus" reg="Sageretia">S.</tp:taxon-name-part> <tp:taxon-name-part taxon-name-part-type="species" reg="thea">thea</tp:taxon-name-part> <tp:taxon-name-part taxon-name-part-type="infraspecific-rank">var.</tp:taxon-name-part> <tp:taxon-name-part taxon-name-part-type="variety" reg="cordiformis">cordiformis</tp:taxon-name-part></tp:taxon-name> splitting from the type variety. In their study, <tp:taxon-name><tp:taxon-name-part taxon-name-part-type="genus" reg="Sageretia">S.</tp:taxon-name-part> <tp:taxon-name-part taxon-name-part-type="species" reg="thea">thea</tp:taxon-name-part> <tp:taxon-name-part taxon-name-part-type="infraspecific-rank">var.</tp:taxon-name-part> <tp:taxon-name-part taxon-name-part-type="variety" reg="cordiformis">cordiformis</tp:taxon-name-part></tp:taxon-name>, <italic><tp:taxon-name><tp:taxon-name-part taxon-name-part-type="genus" reg="Sageretia">S.</tp:taxon-name-part> <tp:taxon-name-part taxon-name-part-type="species" reg="pycnophylla">pycnophylla</tp:taxon-name-part></tp:taxon-name></italic> C.K.Schneid. and <italic><tp:taxon-name><tp:taxon-name-part taxon-name-part-type="genus" reg="Sageretia">S.</tp:taxon-name-part> <tp:taxon-name-part taxon-name-part-type="species" reg="yilinii">yilinii</tp:taxon-name-part></tp:taxon-name></italic> G.S.Fan &amp; S.K.Chen form a clade, while <tp:taxon-name><tp:taxon-name-part taxon-name-part-type="genus" reg="Sageretia">S.</tp:taxon-name-part> <tp:taxon-name-part taxon-name-part-type="species" reg="thea">thea</tp:taxon-name-part> <tp:taxon-name-part taxon-name-part-type="infraspecific-rank">var.</tp:taxon-name-part> <tp:taxon-name-part taxon-name-part-type="variety" reg="thea">thea</tp:taxon-name-part></tp:taxon-name> is in a highly supported clade with <italic><tp:taxon-name><tp:taxon-name-part taxon-name-part-type="genus" reg="Sageretia">S.</tp:taxon-name-part> <tp:taxon-name-part taxon-name-part-type="species" reg="subcaudata">subcaudata</tp:taxon-name-part></tp:taxon-name></italic> C.K.Schneid. and <italic><tp:taxon-name><tp:taxon-name-part taxon-name-part-type="genus" reg="Sageretia">S.</tp:taxon-name-part> <tp:taxon-name-part taxon-name-part-type="species" reg="rugosa">rugosa</tp:taxon-name-part></tp:taxon-name></italic>. Considering the broad discrepancies between <tp:taxon-name><tp:taxon-name-part taxon-name-part-type="genus" reg="Sageretia">S.</tp:taxon-name-part> <tp:taxon-name-part taxon-name-part-type="species" reg="thea">thea</tp:taxon-name-part> <tp:taxon-name-part taxon-name-part-type="infraspecific-rank">var.</tp:taxon-name-part> <tp:taxon-name-part taxon-name-part-type="variety" reg="cordiformis">cordiformis</tp:taxon-name-part></tp:taxon-name> and <tp:taxon-name><tp:taxon-name-part taxon-name-part-type="genus" reg="Sageretia">S.</tp:taxon-name-part> <tp:taxon-name-part taxon-name-part-type="species" reg="thea">thea</tp:taxon-name-part> <tp:taxon-name-part taxon-name-part-type="infraspecific-rank">var.</tp:taxon-name-part> <tp:taxon-name-part taxon-name-part-type="variety" reg="thea">thea</tp:taxon-name-part></tp:taxon-name> in morphology and molecular phylogeny, we raise the former to <italic><tp:taxon-name><tp:taxon-name-part taxon-name-part-type="genus" reg="Sageretia">S.</tp:taxon-name-part> <tp:taxon-name-part taxon-name-part-type="species" reg="cordiformis">cordiformis</tp:taxon-name-part></tp:taxon-name></italic>.</p><fig id="F4" position="float" orientation="portrait"><object-id xmlns:xlink="http://www.w3.org/1999/xlink" content-type="doi" xlink:type="simple">10.3897/phytokeys.179.64750.figure4</object-id><object-id xmlns:xlink="http://www.w3.org/1999/xlink" content-type="arpha" xlink:type="simple">3348BE79-1C8F-5220-B2B0-6253BFA97B61</object-id><label>Figure 4.</label><caption><p>Field photos of <italic><tp:taxon-name><tp:taxon-name-part taxon-name-part-type="genus" reg="Sageretia">Sageretia</tp:taxon-name-part> <tp:taxon-name-part taxon-name-part-type="species" reg="cordiformis">cordiformis</tp:taxon-name-part></tp:taxon-name></italic> (<bold>A, B</bold>) and <italic><tp:taxon-name><tp:taxon-name-part taxon-name-part-type="genus" reg="Sageretia">S.</tp:taxon-name-part> <tp:taxon-name-part taxon-name-part-type="species" reg="thea">thea</tp:taxon-name-part></tp:taxon-name></italic> (<bold>C, D</bold>) <bold>A</bold> and <bold>C</bold> habit <bold>B</bold> and <bold>D</bold> fruiting branch and leaf blades <bold>A–C</bold> photographed by Y. Yang, <bold>D</bold> by X.X. Zhu.</p></caption><graphic xmlns:xlink="http://www.w3.org/1999/xlink" xlink:href="phytokeys-179-013-g004.jpg" position="float" orientation="portrait" xlink:type="simple" id="oo_556310.jpg"><uri content-type="original_file" xlink:type="simple">https://binary.pensoft.net/fig/556310</uri></graphic></fig></tp:treatment-sec><tp:treatment-sec sec-type="Specimens of Sageretia cordifolia examined" id="SECID0EFIAG"><title>Specimens of <italic><tp:taxon-name><tp:taxon-name-part taxon-name-part-type="genus" reg="Sageretia">Sageretia</tp:taxon-name-part> <tp:taxon-name-part taxon-name-part-type="species" reg="cordifolia">cordifolia</tp:taxon-name-part></tp:taxon-name></italic> examined.</title><p><bold>Laos</bold>. <bold>Pakson</bold>, 1200 m, Nov 1938, <italic>E. Poilane 28562</italic> (holotype P [01818865]; isotypes P [P01818866, P01818867, P06765093]).</p></tp:treatment-sec><tp:treatment-sec sec-type="Additional specimens of Sageretia cordiformis examined" id="SECID0E4IAG"><title>Additional specimens of <italic><tp:taxon-name><tp:taxon-name-part taxon-name-part-type="genus" reg="Sageretia">Sageretia</tp:taxon-name-part> <tp:taxon-name-part taxon-name-part-type="species" reg="cordiformis">cordiformis</tp:taxon-name-part></tp:taxon-name></italic> examined.</title><p><bold>China</bold>. <bold>Yunnan</bold>: Mengla County, 25 Sept 1961, <italic>Y.H. Li 3588</italic> (KUN); 1200 m, 24 Nov 1975, <italic>Y.H. Li 20033</italic> (HITBC); 1000 m, 9 Sept 1959, <italic>S.C. Pei 10046</italic> (HITBC); 10 Sept 2004, <italic>S.S. Zhou 2084</italic> (PE); ca. 1000 m, 21 Dec 2015, <italic>Y. Yang &amp; Z. Chen xsbn03</italic> (KUN); ca. 1000 m, 24 Dec 2016, <italic>Y. Yang &amp; L.S. Qian OYY001</italic> (KUN).</p></tp:treatment-sec><tp:treatment-sec><!--Section generated to contain objects referenced in tp:taxon-treatment.--><fig id="F2" position="float" orientation="portrait"><object-id xmlns:xlink="http://www.w3.org/1999/xlink" content-type="doi" xlink:type="simple">10.3897/phytokeys.179.64750.figure2</object-id><object-id xmlns:xlink="http://www.w3.org/1999/xlink" content-type="arpha" xlink:type="simple">A404E06E-37BC-5E00-8506-DBDA8D65DADE</object-id><label>Figure 2.</label><caption><p>Distribution of <italic><tp:taxon-name><tp:taxon-name-part taxon-name-part-type="genus" reg="Rhamnus">Rhamnus</tp:taxon-name-part> <tp:taxon-name-part taxon-name-part-type="species" reg="nigricans">nigricans</tp:taxon-name-part></tp:taxon-name></italic>, <italic><tp:taxon-name><tp:taxon-name-part taxon-name-part-type="genus" reg="Sageretia">Sageretia</tp:taxon-name-part> <tp:taxon-name-part taxon-name-part-type="species" reg="cordiformis">cordiformis</tp:taxon-name-part></tp:taxon-name></italic>, <italic><tp:taxon-name><tp:taxon-name-part taxon-name-part-type="genus" reg="Sageretia">S.</tp:taxon-name-part> <tp:taxon-name-part taxon-name-part-type="species" reg="ellipsoidea">ellipsoidea</tp:taxon-name-part></tp:taxon-name></italic>, and <italic><tp:taxon-name><tp:taxon-name-part taxon-name-part-type="genus" reg="Sageretia">S.</tp:taxon-name-part> <tp:taxon-name-part taxon-name-part-type="species" reg="lucida">lucida.</tp:taxon-name-part></tp:taxon-name></italic> The sites were obtained from the specimen records, our field investigations and photo information in <abbrev xmlns:xlink="http://www.w3.org/1999/xlink" xlink:title="Chinese Field Herbarium" id="ABBRID0ETJAE" xlink:type="simple">CFH</abbrev> and <abbrev xmlns:xlink="http://www.w3.org/1999/xlink" xlink:title="Plant Photo Back of China" id="ABBRID0EXJAE" xlink:type="simple">PPBC</abbrev>.</p></caption><graphic xmlns:xlink="http://www.w3.org/1999/xlink" xlink:href="phytokeys-179-013-g002.jpg" position="float" orientation="portrait" xlink:type="simple" id="oo_556308.jpg"><uri content-type="original_file" xlink:type="simple">https://binary.pensoft.net/fig/556308</uri></graphic></fig></tp:treatment-sec><ref-list><ref id="B5"><mixed-citation xmlns:xlink="http://www.w3.org/1999/xlink" xlink:type="simple"><person-group><name name-style="western"><surname>Fan</surname><given-names>GS</given-names></name></person-group> (<year>2006</year>) <article-title><tp:taxon-name><tp:taxon-name-part taxon-name-part-type="family">Rhamnaceae</tp:taxon-name-part></tp:taxon-name>.</article-title> In: <person-group><name name-style="western"><surname>Wu</surname><given-names>CY</given-names></name></person-group> (<role>Ed.</role>) <issue-title>Flora Yunnanica, vol.</issue-title><source>12. Science Press, Beijing</source>, <fpage>680</fpage>–<lpage>749</lpage>. [in Chinese]</mixed-citation></ref><ref id="B1"><mixed-citation xmlns:xlink="http://www.w3.org/1999/xlink" xlink:type="simple"><person-group><name name-style="western"><surname>Chen</surname><given-names>YL</given-names></name><name name-style="western"><surname>Chou</surname><given-names>PK</given-names></name></person-group> (<year>1979</year>) <article-title>Materiae ad floram Rhamnacearum sinicarum.</article-title><source>Bulletin of Botanical Laboratory of North-East Forest Institute</source><volume>5</volume>: <fpage>73</fpage>–<lpage>94</lpage>. [in Chinese]</mixed-citation></ref><ref id="B16"><mixed-citation xmlns:xlink="http://www.w3.org/1999/xlink" xlink:type="simple"><person-group><name name-style="western"><surname>Yang</surname><given-names>Y</given-names></name><name name-style="western"><surname>Chen</surname><given-names>YS</given-names></name><name name-style="western"><surname>Zhang</surname><given-names>JW</given-names></name><name name-style="western"><surname>Sun</surname><given-names>L</given-names></name><name name-style="western"><surname>Sun</surname><given-names>H</given-names></name></person-group> (<year>2019</year>) <article-title>Phylogenetics and historical biogeography of the mock buckthorn genus (<italic><tp:taxon-name><tp:taxon-name-part taxon-name-part-type="genus">Sageretia</tp:taxon-name-part></tp:taxon-name></italic>, <tp:taxon-name><tp:taxon-name-part taxon-name-part-type="family">Rhamnaceae</tp:taxon-name-part></tp:taxon-name>).</article-title><source>Botanical Journal of the Linnean Society</source><volume>189</volume>(<issue>3</issue>): <fpage>244</fpage>–<lpage>261</lpage>. <ext-link xlink:type="simple" ext-link-type="doi" xlink:href="10.1093/botlinnean/boy077">https://doi.org/10.1093/botlinnean/boy077</ext-link></mixed-citation></ref></ref-list></tp:taxon-treatment>
