# Supplementary material for: Taxonomic revision of Sageretia (Rhamnaceae) from China I: identities of S. lucida, S. thea var. cordiformis and S. yunlongensis, with the description of a new species S. ellipsoidea
Source: PhytoKeys. 2021 Jun 17;179:13–28. doi: 10.3897/phytokeys.179.64750 (PMC8225594; doi:10.3897/phytokeys.179.64750)
Supplement: XML Treatment for Sageretia ellipsoidea [file phytokeys.179.64750-treatment3.xml]

<!DOCTYPE tp:taxon-treatment
  PUBLIC "-//TaxonX//DTD Taxonomic Treatment Publishing DTD v0 20100105//EN" "tax-treatment-NSO.dtd">
<tp:taxon-treatment xmlns:tp="http://www.plazi.org/taxpub"><tp:treatment-meta><kwd-group><label>Taxon classification</label><kwd><named-content xmlns:xlink="http://www.w3.org/1999/xlink" content-type="kingdom">Plantae</named-content></kwd><kwd><named-content xmlns:xlink="http://www.w3.org/1999/xlink" content-type="order">Rosales</named-content></kwd><kwd><named-content xmlns:xlink="http://www.w3.org/1999/xlink" content-type="family">Rhamnaceae</named-content></kwd></kwd-group><mixed-citation publication-type="journal"><person-group><name><surname>Yang</surname><given-names>Yi</given-names></name><name><surname>Peng</surname><given-names>Hua</given-names></name><name><surname>Sun</surname><given-names>Hang</given-names></name></person-group><article-title>Taxonomic revision of <italic><tp:taxon-name><tp:taxon-name-part taxon-name-part-type="genus" reg="Sageretia">Sageretia</tp:taxon-name-part></tp:taxon-name></italic> (<tp:taxon-name><tp:taxon-name-part taxon-name-part-type="family">Rhamnaceae</tp:taxon-name-part></tp:taxon-name>) from China I: identities of <italic><tp:taxon-name><tp:taxon-name-part taxon-name-part-type="genus" reg="Sageretia">S.</tp:taxon-name-part> <tp:taxon-name-part taxon-name-part-type="species" reg="lucida">lucida</tp:taxon-name-part></tp:taxon-name></italic>, <tp:taxon-name><tp:taxon-name-part taxon-name-part-type="genus" reg="Sageretia">S.</tp:taxon-name-part> <tp:taxon-name-part taxon-name-part-type="species" reg="thea">thea</tp:taxon-name-part> <tp:taxon-name-part taxon-name-part-type="infraspecific-rank">var.</tp:taxon-name-part> <tp:taxon-name-part taxon-name-part-type="variety" reg="cordiformis">cordiformis</tp:taxon-name-part></tp:taxon-name> and <italic><tp:taxon-name><tp:taxon-name-part taxon-name-part-type="genus" reg="Sageretia">S.</tp:taxon-name-part> <tp:taxon-name-part taxon-name-part-type="species" reg="yunlongensis">yunlongensis</tp:taxon-name-part></tp:taxon-name></italic>, with the description of a new species <italic><tp:taxon-name><tp:taxon-name-part taxon-name-part-type="genus" reg="Sageretia">S.</tp:taxon-name-part> <tp:taxon-name-part taxon-name-part-type="species" reg="ellipsoidea">ellipsoidea</tp:taxon-name-part></tp:taxon-name></italic></article-title><source>PhytoKeys</source><day>17</day><month>6</month><year>2021</year><volume>179</volume><fpage>13</fpage><lpage>28</lpage><pub-id pub-id-type="doi">10.3897/phytokeys.179.64750</pub-id></mixed-citation></tp:treatment-meta><tp:nomenclature><tp:taxon-name><object-id xmlns:xlink="http://www.w3.org/1999/xlink" content-type="arpha" xlink:type="simple">7195CBE6-DC65-5CA7-BAAC-121B5D7DDA13</object-id>
              <tp:taxon-name-part taxon-name-part-type="genus" reg="Sageretia">Sageretia</tp:taxon-name-part>
              <tp:taxon-name-part taxon-name-part-type="species" reg="ellipsoidea">ellipsoidea</tp:taxon-name-part>
              <object-id xmlns:xlink="http://www.w3.org/1999/xlink" content-type="ipni" xlink:type="simple">urn:lsid:ipni.org:names:77217741-1</object-id>
            </tp:taxon-name><tp:taxon-authority>Yi Yang, H.Sun &amp; H.Peng</tp:taxon-authority><tp:taxon-status xmlns:xlink="http://www.w3.org/1999/xlink" xlink:type="simple">sp. nov.</tp:taxon-status><xref ref-type="fig" rid="F5">: tuo guo que mei teng (椭果雀梅藤) Figs 5</xref><xref ref-type="fig" rid="F6">, 6</xref><xref ref-type="fig" rid="F7">, 7</xref></tp:nomenclature><tp:treatment-sec sec-type="type material" id="SECID0EWLAG"><title>Type material.</title><p><bold>China. Guangdong</bold>: “Ying Tak, Taai Tsan, Wan Tong Shan” (Yingde City, Taizhen Town, Wentang Mountain), 17 Oct 1926, <italic>W.T. Tsang &amp; K.C. Wong 2718</italic> (holotype IBSC [0404901]; isotype SYS [SYS00086833]); 18 Oct 1926, <italic>W.T. Tsang &amp; K.C. Wong 2723</italic> (paratype IBSC [0404896]); 6 Oct 1926, <italic>W.T. Tsang &amp; K.C. Wong 2479</italic> (paratype SYS [SYS00086832]).</p><fig id="F5" position="float" orientation="portrait"><object-id xmlns:xlink="http://www.w3.org/1999/xlink" content-type="doi" xlink:type="simple">10.3897/phytokeys.179.64750.figure5</object-id><object-id xmlns:xlink="http://www.w3.org/1999/xlink" content-type="arpha" xlink:type="simple">6592BDCA-5A8D-5748-9DA3-72F68B3BD434</object-id><label>Figure 5.</label><caption><p>Holotype of <italic><tp:taxon-name><tp:taxon-name-part taxon-name-part-type="genus" reg="Sageretia">Sageretia</tp:taxon-name-part> <tp:taxon-name-part taxon-name-part-type="species" reg="ellipsoidea">ellipsoidea</tp:taxon-name-part></tp:taxon-name></italic> (IBSC [0404901]). Image obtained from CVH (<ext-link xmlns:xlink="http://www.w3.org/1999/xlink" xlink:type="simple" ext-link-type="uri" xlink:href="https://www.cvh.ac.cn/">https://www.cvh.ac.cn/</ext-link>).</p></caption><graphic xmlns:xlink="http://www.w3.org/1999/xlink" xlink:href="phytokeys-179-013-g005.jpg" position="float" orientation="portrait" xlink:type="simple" id="oo_556311.jpg"><uri content-type="original_file" xlink:type="simple">https://binary.pensoft.net/fig/556311</uri></graphic></fig></tp:treatment-sec><tp:treatment-sec sec-type="diagnosis" id="SECID0EBNAG"><title>Diagnosis.</title><p>Similar to <italic><tp:taxon-name><tp:taxon-name-part taxon-name-part-type="genus" reg="Sageretia">S.</tp:taxon-name-part> <tp:taxon-name-part taxon-name-part-type="species" reg="hamosa">hamosa</tp:taxon-name-part></tp:taxon-name></italic> (Wall.) Brongn., but differs in having smaller leaves (5–12 × 2.5–4 cm in <italic><tp:taxon-name><tp:taxon-name-part taxon-name-part-type="genus" reg="Sageretia">S.</tp:taxon-name-part> <tp:taxon-name-part taxon-name-part-type="species" reg="ellipsoidea">ellipsoidea</tp:taxon-name-part></tp:taxon-name></italic> vs. 8–15 (–25) × 3.5–6 (–7) cm in <italic><tp:taxon-name><tp:taxon-name-part taxon-name-part-type="genus" reg="Sageretia">S.</tp:taxon-name-part> <tp:taxon-name-part taxon-name-part-type="species" reg="hamosa">hamosa</tp:taxon-name-part></tp:taxon-name></italic>), less lateral veins (5–7 pairs vs. 7–11 pairs), shorter rachises (1–3 (–10) cm vs. 6–20 (–25) cm), and ellipsoidal or elliptic-ovoid fruits (vs. subglobose or globose in <italic><tp:taxon-name><tp:taxon-name-part taxon-name-part-type="genus" reg="Sageretia">S.</tp:taxon-name-part> <tp:taxon-name-part taxon-name-part-type="species" reg="hamosa">hamosa</tp:taxon-name-part></tp:taxon-name></italic>).</p><fig id="F6" position="float" orientation="portrait"><object-id xmlns:xlink="http://www.w3.org/1999/xlink" content-type="doi" xlink:type="simple">10.3897/phytokeys.179.64750.figure6</object-id><object-id xmlns:xlink="http://www.w3.org/1999/xlink" content-type="arpha" xlink:type="simple">076EA3F2-9725-5B44-839D-BD1FD18E6BBA</object-id><label>Figure 6.</label><caption><p>Field photos of <italic><tp:taxon-name><tp:taxon-name-part taxon-name-part-type="genus" reg="Sageretia">Sageretia</tp:taxon-name-part> <tp:taxon-name-part taxon-name-part-type="species" reg="ellipsoidea">ellipsoidea</tp:taxon-name-part></tp:taxon-name></italic><bold>A</bold> habit <bold>B</bold> branch <bold>C</bold> flowering branch <bold>D</bold> fruiting branch. <bold>A–C</bold> photographed by Y. Yang and <bold>D</bold> by J. Lin.</p></caption><graphic xmlns:xlink="http://www.w3.org/1999/xlink" xlink:href="phytokeys-179-013-g006.jpg" position="float" orientation="portrait" xlink:type="simple" id="oo_556312.jpg"><uri content-type="original_file" xlink:type="simple">https://binary.pensoft.net/fig/556312</uri></graphic></fig></tp:treatment-sec><tp:treatment-sec sec-type="description" id="SECID0EXPAG"><title>Description.</title><p>Woody vines. Branches opposite or subopposite, glabrous; first-year branches green, sometimes with hard-straight spine opposite to leaf, second- to fourth-year branches reddish brown. Leaves opposite or subopposite; petioles 8–15 mm, leaf blades leathery, ovate-oblong, oblong to elliptic, 5–12 × 2.5–4 cm, lateral veins 5–7 pairs, prominent abaxially, impressed adaxially, base rounded, margin crenate, apex obtuse to shortly acuminate. Inflorescences usually axillary spicate, rarely spicate-paniculate; rachises 1–3 (–10) cm. Flowers subsessile, white to yellowish white; sepals triangular-ovate, ca. 1.5 mm, apex acute; petals clawed; stamens as long as petals. Drupes ellipsoidal or elliptic-ovoid, 10–12 × 5–7 mm, green, turning to orange-red, claret and finally purple-black, base with inconspicuous disk remains; pyrenes 1–2, emarginate at both ends, asymmetrical.</p><fig id="F7" position="float" orientation="portrait"><object-id xmlns:xlink="http://www.w3.org/1999/xlink" content-type="doi" xlink:type="simple">10.3897/phytokeys.179.64750.figure7</object-id><object-id xmlns:xlink="http://www.w3.org/1999/xlink" content-type="arpha" xlink:type="simple">3D93D64A-D082-5B1E-BB1D-7D98787CB55A</object-id><label>Figure 7.</label><caption><p><italic><tp:taxon-name><tp:taxon-name-part taxon-name-part-type="genus" reg="Sageretia">Sageretia</tp:taxon-name-part> <tp:taxon-name-part taxon-name-part-type="species" reg="ellipsoidea">ellipsoidea</tp:taxon-name-part></tp:taxon-name></italic> Yi Yang, H.Sun &amp; H.Peng <bold>A</bold> flowering branch <bold>B</bold> fruiting branch <bold>C</bold> bottom surface of leaf blade <bold>D</bold> upper surface of leaf blade <bold>E</bold> drupe <bold>F</bold> pyrene (left) and seed (right).</p></caption><graphic xmlns:xlink="http://www.w3.org/1999/xlink" xlink:href="phytokeys-179-013-g007.jpg" position="float" orientation="portrait" xlink:type="simple" id="oo_556313.jpg"><uri content-type="original_file" xlink:type="simple">https://binary.pensoft.net/fig/556313</uri></graphic></fig></tp:treatment-sec><tp:treatment-sec sec-type="phenology" id="SECID0EARAG"><title>Phenology.</title><p>Flowering from April to July, ripe fruits from November to January of next-year.</p></tp:treatment-sec><tp:treatment-sec sec-type="etymology" id="SECID0EFRAG"><title>Etymology.</title><p>This species is named for its ellipsoidal or elliptic-ovoid drupes which are different from other <italic><tp:taxon-name><tp:taxon-name-part taxon-name-part-type="genus" reg="Sageretia">Sageretia</tp:taxon-name-part></tp:taxon-name></italic> species (subglobose or globose).</p></tp:treatment-sec><tp:treatment-sec sec-type="distribution" id="SECID0ESRAG"><title>Distribution and habitat.</title><p>The species is currently found in southern China (Fujian, Guangdong, Guangxi, Hainan; Fig. <xref ref-type="fig" rid="F2">2</xref>), and probably in northeastern Vietnam. It grows in moist forests along streams on granite mountains below 1200 m.</p></tp:treatment-sec><tp:treatment-sec sec-type="notes" id="SECID0E3RAG"><title>Note.</title><p>When he erected the species <italic><tp:taxon-name><tp:taxon-name-part taxon-name-part-type="genus" reg="Sageretia">Sageretia</tp:taxon-name-part> <tp:taxon-name-part taxon-name-part-type="species" reg="lucida">lucida</tp:taxon-name-part></tp:taxon-name></italic>, <xref ref-type="bibr" rid="B12">Merrill (1931)</xref> cited four collections, including <italic>W.T. Tsang &amp; K.C. Wong 14340</italic>, <italic>14579</italic>, <italic>14584</italic> and <italic>15121</italic>, of which <italic>15121</italic> was selected as type and the other three collections were automatically treated as paratypes. However, the four numbers above belong to herbarium numbers which are ineffective nowadays, and the corresponding field numbers are <italic>W.T. Tsang &amp; K.C. Wong 2479</italic>, <italic>2718</italic>, <italic>2723</italic> and <italic>3260</italic>, respectively. Moreover, another problem is that the paratype collections (<italic>2479</italic>, <italic>2718</italic> and <italic>2723</italic>) factually represent an undescribed <italic><tp:taxon-name><tp:taxon-name-part taxon-name-part-type="genus" reg="Sageretia">Sageretia</tp:taxon-name-part></tp:taxon-name></italic> species distinctly differing from <italic><tp:taxon-name><tp:taxon-name-part taxon-name-part-type="genus" reg="Sageretia">S.</tp:taxon-name-part> <tp:taxon-name-part taxon-name-part-type="species" reg="lucida">lucida</tp:taxon-name-part></tp:taxon-name></italic> (<italic>3260</italic>) based on geological and morphological evidences. Among the four collections of <italic><tp:taxon-name><tp:taxon-name-part taxon-name-part-type="genus" reg="Sageretia">S.</tp:taxon-name-part> <tp:taxon-name-part taxon-name-part-type="species" reg="lucida">lucida</tp:taxon-name-part></tp:taxon-name></italic>, three paratype collections were all collected from “Wan Tong Shan” (Wentang Shan) and type collection from “Chung Tung” (Zhongdong Village, about 10 km apart to the Wentang Shan). Based on field investigations, we find that Wentang Shan has granite landform while Zhongdong Village limestone landform. Furthermore, the three paratype collections are morphologically identical, but noticeably different from the type collection in terms of branchlet color (reddish brown in paratype collections vs. gray to dark gray in type collection), phyllotaxis (opposite or subopposite vs. alternate), rachis length (1–3 (–10) cm vs. 5–10 cm), and phenology (blooming in spring or early summer vs. in autumn) (seen in Table <xref ref-type="table" rid="T2">2</xref>). Consequently, the species represented by the paratype collections of <italic><tp:taxon-name><tp:taxon-name-part taxon-name-part-type="genus" reg="Sageretia">S.</tp:taxon-name-part> <tp:taxon-name-part taxon-name-part-type="species" reg="lucida">lucida</tp:taxon-name-part></tp:taxon-name></italic> is erected as a new species, namely <italic><tp:taxon-name><tp:taxon-name-part taxon-name-part-type="genus" reg="Sageretia">S.</tp:taxon-name-part> <tp:taxon-name-part taxon-name-part-type="species" reg="ellipsoidea">ellipsoidea</tp:taxon-name-part></tp:taxon-name></italic> Yi Yang, H.Sun &amp; H.Peng.</p><p>Besides, the samples of “<italic><tp:taxon-name><tp:taxon-name-part taxon-name-part-type="genus" reg="Sageretia">Sageretia</tp:taxon-name-part> <tp:taxon-name-part taxon-name-part-type="species" reg="lucida">lucida</tp:taxon-name-part></tp:taxon-name></italic>” in <xref ref-type="bibr" rid="B16">Yang et al. (2019)</xref> factually also belong to <italic><tp:taxon-name><tp:taxon-name-part taxon-name-part-type="genus" reg="Sageretia">S.</tp:taxon-name-part> <tp:taxon-name-part taxon-name-part-type="species" reg="ellipsoidea">ellipsoidea</tp:taxon-name-part></tp:taxon-name></italic>. According to <xref ref-type="bibr" rid="B16">Yang et al. (2019)</xref>, the new species is sister to <italic><tp:taxon-name><tp:taxon-name-part taxon-name-part-type="genus" reg="Sageretia">S.</tp:taxon-name-part> <tp:taxon-name-part taxon-name-part-type="species" reg="hamosa">hamosa</tp:taxon-name-part></tp:taxon-name></italic> and they form an early diverging clade. In morphology and phenology, the new species also most resembles <italic><tp:taxon-name><tp:taxon-name-part taxon-name-part-type="genus" reg="Sageretia">S.</tp:taxon-name-part> <tp:taxon-name-part taxon-name-part-type="species" reg="hamosa">hamosa</tp:taxon-name-part></tp:taxon-name></italic> through sharing similar habit (woody vine), larger fruit size (ca. 1 cm long or in diam.) and fruiting season (winter). Nonetheless, <italic><tp:taxon-name><tp:taxon-name-part taxon-name-part-type="genus" reg="Sageretia">S.</tp:taxon-name-part> <tp:taxon-name-part taxon-name-part-type="species" reg="ellipsoidea">ellipsoidea</tp:taxon-name-part></tp:taxon-name></italic> can be easily distinguished based on its smaller leaves, fewer lateral veins, shorter rachises, and ellipsoidal or elliptic-ovoid drupes (Table <xref ref-type="table" rid="T2">2</xref>).</p><table-wrap id="T2" position="float" orientation="portrait"><label>Table 2.</label><caption><p>Comparison of habitat, morphology and phenology (florescence) among <italic><tp:taxon-name><tp:taxon-name-part taxon-name-part-type="genus" reg="Sageretia">Sageretia</tp:taxon-name-part> <tp:taxon-name-part taxon-name-part-type="species" reg="ellipsoidea">ellipsoidea</tp:taxon-name-part></tp:taxon-name></italic>, <italic><tp:taxon-name><tp:taxon-name-part taxon-name-part-type="genus" reg="Sageretia">S.</tp:taxon-name-part> <tp:taxon-name-part taxon-name-part-type="species" reg="hamosa">hamosa</tp:taxon-name-part></tp:taxon-name></italic> and <italic><tp:taxon-name><tp:taxon-name-part taxon-name-part-type="genus" reg="Sageretia">S.</tp:taxon-name-part> <tp:taxon-name-part taxon-name-part-type="species" reg="lucida">lucida</tp:taxon-name-part></tp:taxon-name></italic> based on field observation, herbarium collections, and photo information obtained from <abbrev xmlns:xlink="http://www.w3.org/1999/xlink" xlink:title="Chinese Field Herbarium" id="ABBRID0ERYAG" xlink:type="simple">CFH</abbrev> and <abbrev xmlns:xlink="http://www.w3.org/1999/xlink" xlink:title="Plant Photo Back of China" id="ABBRID0EVYAG" xlink:type="simple">PPBC</abbrev>.</p></caption><table id="TID0EFMAG" rules="all"><tbody><tr><th rowspan="1" colspan="1"/><th rowspan="1" colspan="1">
                      <italic><tp:taxon-name><tp:taxon-name-part taxon-name-part-type="genus" reg="Sageretia">S.</tp:taxon-name-part> <tp:taxon-name-part taxon-name-part-type="species" reg="ellipsoidea">ellipsoidea</tp:taxon-name-part></tp:taxon-name></italic>
                    </th><th rowspan="1" colspan="1">
                      <italic><tp:taxon-name><tp:taxon-name-part taxon-name-part-type="genus" reg="Sageretia">S.</tp:taxon-name-part> <tp:taxon-name-part taxon-name-part-type="species" reg="hamosa">hamosa</tp:taxon-name-part></tp:taxon-name></italic>
                    </th><th rowspan="1" colspan="1">
                      <italic><tp:taxon-name><tp:taxon-name-part taxon-name-part-type="genus" reg="Sageretia">S.</tp:taxon-name-part> <tp:taxon-name-part taxon-name-part-type="species" reg="lucida">lucida</tp:taxon-name-part></tp:taxon-name></italic>
                    </th></tr><tr><td rowspan="1" colspan="1">
                      <bold>Habitat</bold>
                    </td><td rowspan="1" colspan="1">granite mountains</td><td rowspan="1" colspan="1">non-limestone hills or mountains</td><td rowspan="1" colspan="1">limestone mountains</td></tr><tr><td rowspan="1" colspan="1">
                      <bold>Habit</bold>
                    </td><td rowspan="1" colspan="1">woody vines</td><td rowspan="1" colspan="1">wood vines</td><td rowspan="1" colspan="1">shrubs</td></tr><tr><td rowspan="1" colspan="1">
                      <bold>Phyllotaxis</bold>
                    </td><td rowspan="1" colspan="1">opposite or subopposite</td><td rowspan="1" colspan="1">alternate or subopposite</td><td rowspan="1" colspan="1">alternate</td></tr><tr><td rowspan="1" colspan="1">
                      <bold>Branch color</bold>
                    </td><td rowspan="1" colspan="1">reddish brown</td><td rowspan="1" colspan="1">reddish brown to brown</td><td rowspan="1" colspan="1">gray to dark gray</td></tr><tr><td rowspan="1" colspan="1">
                      <bold>Petiole length</bold>
                    </td><td rowspan="1" colspan="1">8–15 mm</td><td rowspan="1" colspan="1">8–15 (–20) mm</td><td rowspan="1" colspan="1">6–10 mm</td></tr><tr><td rowspan="1" colspan="1">
                      <bold>Leaf blade shape</bold>
                    </td><td rowspan="1" colspan="1">ovate-oblong, oblong or elliptic, base rounded, apex obtuse to shortly acuminate</td><td rowspan="1" colspan="1">usually oblong or narrowly elliptic, base usually rounded, sometimes cordate, apex caudate-acuminate to shortly acuminate</td><td rowspan="1" colspan="1">ovate-oblong to oblong, base subrounded to rounded, apex acuminate</td></tr><tr><td rowspan="1" colspan="1">
                      <bold>Leaf blade size</bold>
                    </td><td rowspan="1" colspan="1">5–12 × 2.5–4 cm</td><td rowspan="1" colspan="1">8–15 (–25) × 3.5–7 cm</td><td rowspan="1" colspan="1">5–10 × 2.5–4 cm</td></tr><tr><td rowspan="1" colspan="1">
                      <bold>Lateral veins</bold>
                    </td><td rowspan="1" colspan="1">5–7 pairs</td><td rowspan="1" colspan="1">7–11 pairs</td><td rowspan="1" colspan="1">4–6 pairs</td></tr><tr><td rowspan="1" colspan="1">
                      <bold>Rachis</bold>
                    </td><td rowspan="1" colspan="1">1–3 (–10) cm</td><td rowspan="1" colspan="1">6–20 (–25) cm</td><td rowspan="1" colspan="1">5–10 cm</td></tr><tr><td rowspan="1" colspan="1">
                      <bold>Fruits</bold>
                    </td><td rowspan="1" colspan="1">ellipsoidal or elliptic-ovoid</td><td rowspan="1" colspan="1">globose or subglobose</td><td rowspan="1" colspan="1">unknown</td></tr><tr><td rowspan="1" colspan="1">
                      <bold>Florescence</bold>
                    </td><td rowspan="1" colspan="1">April to July</td><td rowspan="1" colspan="1">July to August</td><td rowspan="1" colspan="1">November</td></tr></tbody></table></table-wrap></tp:treatment-sec><tp:treatment-sec sec-type="material" id="SECID0E56AG"><title>Additional specimens examined.</title><p><bold>China. Fujian</bold>: Minhou County, 4 Oct 2014, <italic>B. Chen &amp; D.M. Jin CSH12700</italic> (CSH); Nanjing County, 400 m, 19 Nov 1963, <italic>Xiamen Univ. Coll. Team 805</italic> (PE); Pinghe County, 600 m, 23 Feb 1980, <italic>G.S. He 0475</italic> (FJSI); Zhao’an County, 950 m, 16 Mar 2015, <italic>X.F. Zeng ZXF19893</italic> (CZH). <bold>Guangxi</bold>: Jinxiu Yao Autonomous County, 200 m, 6 Apr 1982, <italic>Dayao Shan Expedition Team 13973</italic> (IBSC); Shangsi County, Shiwandashan, 370–390 m, 14 Nov 2011, <italic>D.X. Nong et al. FC2011061</italic> (GXMG). <bold>Guangdong</bold>: Dinghu District, 8 Nov 1963, <italic>G.Q. Ding &amp; G.L. Shi 1132</italic> (IBSC); Fengkai County, 15 Nov 1980, <italic>G.Q. Ding &amp; G.L. Shi 6652</italic> (CDBI); Ruyuan Yao Autonomous County, 17 Aug 1935, <italic>S.K. Lau 23948</italic> (IBK); Huaiji County, 500 m, 26 Oct 1958, <italic>Y.G. Liu 2707</italic> (HHBG); Yangchun City, 6 Nov 1935, <italic>C. Wang 38672</italic> (IBK, PE); Chao’an District, 900 m, 18 Oct 2009, <italic>X.F. Zeng ZXF8404</italic> (CZH); Conghua District, 600 m, 4 Dec 1958, <italic>L. Deng 8836</italic> (IBK); Shenzhen City, 300–350 m, 20 Sept 2006, <italic>G.D. Wang et al. 6474</italic> (SZG); Boluo County, 444.6 m, 1 Apr 2019, <italic>Y. Yang OYY00121</italic> (KUN). <bold>Hainan</bold>: Baoting Li and Miao Autonomous County, 6 May 1935, <italic>F.C. How 72211</italic> (IBK); Changjiang Li Autonomous County, 7 Jun 1934, <italic>H.Y. Liang 64162</italic> (IBK); Baisha Li Autonomous County, 29 Apr 1936, <italic>S.K. Lau 26548</italic> (IBK); Lingshui Li Autonomous County, 21 Oct 1956, <italic>L. Deng 2785</italic> (KUN).</p></tp:treatment-sec><tp:treatment-sec><!--Section generated to contain objects referenced in tp:taxon-treatment.--><fig id="F2" position="float" orientation="portrait"><object-id xmlns:xlink="http://www.w3.org/1999/xlink" content-type="doi" xlink:type="simple">10.3897/phytokeys.179.64750.figure2</object-id><object-id xmlns:xlink="http://www.w3.org/1999/xlink" content-type="arpha" xlink:type="simple">A404E06E-37BC-5E00-8506-DBDA8D65DADE</object-id><label>Figure 2.</label><caption><p>Distribution of <italic><tp:taxon-name><tp:taxon-name-part taxon-name-part-type="genus" reg="Rhamnus">Rhamnus</tp:taxon-name-part> <tp:taxon-name-part taxon-name-part-type="species" reg="nigricans">nigricans</tp:taxon-name-part></tp:taxon-name></italic>, <italic><tp:taxon-name><tp:taxon-name-part taxon-name-part-type="genus" reg="Sageretia">Sageretia</tp:taxon-name-part> <tp:taxon-name-part taxon-name-part-type="species" reg="cordiformis">cordiformis</tp:taxon-name-part></tp:taxon-name></italic>, <italic><tp:taxon-name><tp:taxon-name-part taxon-name-part-type="genus" reg="Sageretia">S.</tp:taxon-name-part> <tp:taxon-name-part taxon-name-part-type="species" reg="ellipsoidea">ellipsoidea</tp:taxon-name-part></tp:taxon-name></italic>, and <italic><tp:taxon-name><tp:taxon-name-part taxon-name-part-type="genus" reg="Sageretia">S.</tp:taxon-name-part> <tp:taxon-name-part taxon-name-part-type="species" reg="lucida">lucida.</tp:taxon-name-part></tp:taxon-name></italic> The sites were obtained from the specimen records, our field investigations and photo information in <abbrev xmlns:xlink="http://www.w3.org/1999/xlink" xlink:title="Chinese Field Herbarium" id="ABBRID0ETJAE" xlink:type="simple">CFH</abbrev> and <abbrev xmlns:xlink="http://www.w3.org/1999/xlink" xlink:title="Plant Photo Back of China" id="ABBRID0EXJAE" xlink:type="simple">PPBC</abbrev>.</p></caption><graphic xmlns:xlink="http://www.w3.org/1999/xlink" xlink:href="phytokeys-179-013-g002.jpg" position="float" orientation="portrait" xlink:type="simple" id="oo_556308.jpg"><uri content-type="original_file" xlink:type="simple">https://binary.pensoft.net/fig/556308</uri></graphic></fig></tp:treatment-sec><ref-list><ref id="B12"><mixed-citation xmlns:xlink="http://www.w3.org/1999/xlink" xlink:type="simple"><person-group><name name-style="western"><surname>Merrill</surname><given-names>ED</given-names></name></person-group> (<year>1931</year>) <article-title>Unrecorded plants from Kwangdung Province II.</article-title><source>Lingnan Science Journal</source><volume>7</volume>: <fpage>297</fpage>–<lpage>326</lpage>.</mixed-citation></ref><ref id="B16"><mixed-citation xmlns:xlink="http://www.w3.org/1999/xlink" xlink:type="simple"><person-group><name name-style="western"><surname>Yang</surname><given-names>Y</given-names></name><name name-style="western"><surname>Chen</surname><given-names>YS</given-names></name><name name-style="western"><surname>Zhang</surname><given-names>JW</given-names></name><name name-style="western"><surname>Sun</surname><given-names>L</given-names></name><name name-style="western"><surname>Sun</surname><given-names>H</given-names></name></person-group> (<year>2019</year>) <article-title>Phylogenetics and historical biogeography of the mock buckthorn genus (<italic><tp:taxon-name><tp:taxon-name-part taxon-name-part-type="genus">Sageretia</tp:taxon-name-part></tp:taxon-name></italic>, <tp:taxon-name><tp:taxon-name-part taxon-name-part-type="family">Rhamnaceae</tp:taxon-name-part></tp:taxon-name>).</article-title><source>Botanical Journal of the Linnean Society</source><volume>189</volume>(<issue>3</issue>): <fpage>244</fpage>–<lpage>261</lpage>. <ext-link xlink:type="simple" ext-link-type="doi" xlink:href="10.1093/botlinnean/boy077">https://doi.org/10.1093/botlinnean/boy077</ext-link></mixed-citation></ref></ref-list></tp:taxon-treatment>
