# Supplementary material for: Taxonomic revision of Sageretia (Rhamnaceae) from China I: identities of S. lucida, S. thea var. cordiformis and S. yunlongensis, with the description of a new species S. ellipsoidea
Source: PhytoKeys. 2021 Jun 17;179:13–28. doi: 10.3897/phytokeys.179.64750 (PMC8225594; doi:10.3897/phytokeys.179.64750)
Supplement: XML Treatment for Sageretia lucida [file phytokeys.179.64750-treatment4.xml]

<!DOCTYPE tp:taxon-treatment
  PUBLIC "-//TaxonX//DTD Taxonomic Treatment Publishing DTD v0 20100105//EN" "tax-treatment-NSO.dtd">
<tp:taxon-treatment xmlns:tp="http://www.plazi.org/taxpub"><tp:treatment-meta><kwd-group><label>Taxon classification</label><kwd><named-content xmlns:xlink="http://www.w3.org/1999/xlink" content-type="kingdom">Plantae</named-content></kwd><kwd><named-content xmlns:xlink="http://www.w3.org/1999/xlink" content-type="order">Rosales</named-content></kwd><kwd><named-content xmlns:xlink="http://www.w3.org/1999/xlink" content-type="family">Rhamnaceae</named-content></kwd></kwd-group><mixed-citation publication-type="journal"><person-group><name><surname>Yang</surname><given-names>Yi</given-names></name><name><surname>Peng</surname><given-names>Hua</given-names></name><name><surname>Sun</surname><given-names>Hang</given-names></name></person-group><article-title>Taxonomic revision of <italic><tp:taxon-name><tp:taxon-name-part taxon-name-part-type="genus" reg="Sageretia">Sageretia</tp:taxon-name-part></tp:taxon-name></italic> (<tp:taxon-name><tp:taxon-name-part taxon-name-part-type="family">Rhamnaceae</tp:taxon-name-part></tp:taxon-name>) from China I: identities of <italic><tp:taxon-name><tp:taxon-name-part taxon-name-part-type="genus" reg="Sageretia">S.</tp:taxon-name-part> <tp:taxon-name-part taxon-name-part-type="species" reg="lucida">lucida</tp:taxon-name-part></tp:taxon-name></italic>, <tp:taxon-name><tp:taxon-name-part taxon-name-part-type="genus" reg="Sageretia">S.</tp:taxon-name-part> <tp:taxon-name-part taxon-name-part-type="species" reg="thea">thea</tp:taxon-name-part> <tp:taxon-name-part taxon-name-part-type="infraspecific-rank">var.</tp:taxon-name-part> <tp:taxon-name-part taxon-name-part-type="variety" reg="cordiformis">cordiformis</tp:taxon-name-part></tp:taxon-name> and <italic><tp:taxon-name><tp:taxon-name-part taxon-name-part-type="genus" reg="Sageretia">S.</tp:taxon-name-part> <tp:taxon-name-part taxon-name-part-type="species" reg="yunlongensis">yunlongensis</tp:taxon-name-part></tp:taxon-name></italic>, with the description of a new species <italic><tp:taxon-name><tp:taxon-name-part taxon-name-part-type="genus" reg="Sageretia">S.</tp:taxon-name-part> <tp:taxon-name-part taxon-name-part-type="species" reg="ellipsoidea">ellipsoidea</tp:taxon-name-part></tp:taxon-name></italic></article-title><source>PhytoKeys</source><day>17</day><month>6</month><year>2021</year><volume>179</volume><fpage>13</fpage><lpage>28</lpage><pub-id pub-id-type="doi">10.3897/phytokeys.179.64750</pub-id></mixed-citation></tp:treatment-meta><tp:nomenclature><tp:taxon-name><object-id xmlns:xlink="http://www.w3.org/1999/xlink" content-type="arpha" xlink:type="simple">DFAABBCC-F7B1-5085-9290-9309A1ECDD3B</object-id>
              <tp:taxon-name-part taxon-name-part-type="genus" reg="Sageretia">Sageretia</tp:taxon-name-part>
              <tp:taxon-name-part taxon-name-part-type="species" reg="lucida">lucida</tp:taxon-name-part>
            </tp:taxon-name><tp:taxon-authority>Merr. in Lingn. Sci. Journ. 7: 314. 1931.</tp:taxon-authority><xref ref-type="fig" rid="F8">Fig. 8</xref></tp:nomenclature><tp:treatment-sec sec-type="type material" id="SECID0E1CBG"><title>Type material.</title><p><bold>China. Guangdong</bold>: “Ying Tak, Taai Tsan, Chung Tung” (Yingde City, Taizhen Town, Zhongdong Village), 24 Nov 1926, <italic>W.T. Tsang &amp; K.C. Wong 3260</italic> (holotype UC [319815]; isotypes A [00051501], SYS [SYS00095840], US [00094394]).</p><fig id="F8" position="float" orientation="portrait"><object-id xmlns:xlink="http://www.w3.org/1999/xlink" content-type="doi" xlink:type="simple">10.3897/phytokeys.179.64750.figure8</object-id><object-id xmlns:xlink="http://www.w3.org/1999/xlink" content-type="arpha" xlink:type="simple">F4FA8634-012B-565C-816D-A6D68321AE1E</object-id><label>Figure 8.</label><caption><p>Isotype of <italic><tp:taxon-name><tp:taxon-name-part taxon-name-part-type="genus" reg="Sageretia">Sageretia</tp:taxon-name-part> <tp:taxon-name-part taxon-name-part-type="species" reg="lucida">lucida</tp:taxon-name-part></tp:taxon-name></italic> (US [00094394]). Image obtained from GBIF.</p></caption><graphic xmlns:xlink="http://www.w3.org/1999/xlink" xlink:href="phytokeys-179-013-g008.jpg" position="float" orientation="portrait" xlink:type="simple" id="oo_556314.jpg"><uri content-type="original_file" xlink:type="simple">https://binary.pensoft.net/fig/556314</uri></graphic></fig></tp:treatment-sec><tp:treatment-sec sec-type="description" id="SECID0E3DBG"><title>Description.</title><p>Shrubs up to 3 m. Branches alternate, glabrous; second- to fourth-year branches gray to dark gray. Leaves alternate; petioles 6–10 mm, leaf blades leathery, ovate-oblong to oblong, 5–10 × 2.5–4 cm, lateral veins 4–6 pairs, prominent abaxially, impressed adaxially, base sub-rounded to rounded, margin serrulate, apex acuminate. Inflorescences axillary spicate; rachis 5–10 cm. Flowers sessile; sepals triangular-ovate, 1.2–1.5 mm long; petals clawed; stamens as long as petals. Fruits unknown.</p></tp:treatment-sec><tp:treatment-sec sec-type="phenology" id="SECID0EBEBG"><title>Phenology.</title><p>Flowering in November; fruits unknown, probably ripening from April to May of the next year.</p></tp:treatment-sec><tp:treatment-sec sec-type="distribution" id="SECID0EGEBG"><title>Distribution and habitat.</title><p>The species is endemic to Yingde, Guangdong, China (Fig. <xref ref-type="fig" rid="F2">2</xref>). It probably grows in thickets on limestone mountains at elevation ca. 700 m.</p></tp:treatment-sec><tp:treatment-sec sec-type="notes" id="SECID0EQEBG"><title>Note.</title><p><italic><tp:taxon-name><tp:taxon-name-part taxon-name-part-type="genus" reg="Sageretia">Sageretia</tp:taxon-name-part> <tp:taxon-name-part taxon-name-part-type="species" reg="lucida">lucida</tp:taxon-name-part></tp:taxon-name></italic> is closest to <italic><tp:taxon-name><tp:taxon-name-part taxon-name-part-type="genus" reg="Sageretia">S.</tp:taxon-name-part> <tp:taxon-name-part taxon-name-part-type="species" reg="henryi">henryi</tp:taxon-name-part></tp:taxon-name></italic> Drumm. &amp; Sprague in morphology and sharing similar limestone habitats and flowering in autumn. Thus, <xref ref-type="bibr" rid="B13">Merrill and Chun (1940)</xref> synonymized <italic><tp:taxon-name><tp:taxon-name-part taxon-name-part-type="genus" reg="Sageretia">S.</tp:taxon-name-part> <tp:taxon-name-part taxon-name-part-type="species" reg="lucida">lucida</tp:taxon-name-part></tp:taxon-name></italic> to <italic><tp:taxon-name><tp:taxon-name-part taxon-name-part-type="genus" reg="Sageretia">S.</tp:taxon-name-part> <tp:taxon-name-part taxon-name-part-type="species" reg="henryi">henryi</tp:taxon-name-part></tp:taxon-name></italic>. <xref ref-type="bibr" rid="B2">Chen and Schirarend (2007)</xref> disagreed with the synonymization of <italic><tp:taxon-name><tp:taxon-name-part taxon-name-part-type="genus" reg="Sageretia">S.</tp:taxon-name-part> <tp:taxon-name-part taxon-name-part-type="species" reg="lucida">lucida</tp:taxon-name-part></tp:taxon-name></italic> because <italic><tp:taxon-name><tp:taxon-name-part taxon-name-part-type="genus" reg="Sageretia">S.</tp:taxon-name-part> <tp:taxon-name-part taxon-name-part-type="species" reg="henryi">henryi</tp:taxon-name-part></tp:taxon-name></italic> was factually compared with <italic><tp:taxon-name><tp:taxon-name-part taxon-name-part-type="genus" reg="Sageretia">S.</tp:taxon-name-part> <tp:taxon-name-part taxon-name-part-type="species" reg="ellipsoidea">ellipsoidea</tp:taxon-name-part></tp:taxon-name></italic> rather than the true <italic><tp:taxon-name><tp:taxon-name-part taxon-name-part-type="genus" reg="Sageretia">S.</tp:taxon-name-part> <tp:taxon-name-part taxon-name-part-type="species" reg="lucida">lucida</tp:taxon-name-part></tp:taxon-name></italic> in their study. Nonetheless, we have limited knowledge on <italic><tp:taxon-name><tp:taxon-name-part taxon-name-part-type="genus" reg="Sageretia">S.</tp:taxon-name-part> <tp:taxon-name-part taxon-name-part-type="species" reg="lucida">lucida</tp:taxon-name-part></tp:taxon-name></italic> so far because of the lack of field collections, and so know nothing about the fruits. In order to get more information on the species, we conducted investigations at the type location of <italic><tp:taxon-name><tp:taxon-name-part taxon-name-part-type="genus" reg="Sageretia">S.</tp:taxon-name-part> <tp:taxon-name-part taxon-name-part-type="species" reg="lucida">lucida</tp:taxon-name-part></tp:taxon-name></italic> (Zhongdong Village) during early summer in 2016 and autumn in 2020, respectively, but failed to find any individuals. Consequently, we suggest to suspend the synonymization of <italic><tp:taxon-name><tp:taxon-name-part taxon-name-part-type="genus" reg="Sageretia">S.</tp:taxon-name-part> <tp:taxon-name-part taxon-name-part-type="species" reg="lucida">lucida</tp:taxon-name-part></tp:taxon-name></italic> to <italic><tp:taxon-name><tp:taxon-name-part taxon-name-part-type="genus" reg="Sageretia">S.</tp:taxon-name-part> <tp:taxon-name-part taxon-name-part-type="species" reg="henryi">henryi</tp:taxon-name-part></tp:taxon-name></italic> until more evidence has been obtained.</p></tp:treatment-sec><tp:treatment-sec sec-type="material" id="SECID0ECJBG"><title>Additional specimens examined.</title><p><bold>China. Guangdong</bold>: Yingde City, Zhongdong Village, 13 Nov 1926, <italic>W.T. Tsang &amp; K.C. Wong 3114</italic> (SYS).</p></tp:treatment-sec><tp:treatment-sec><!--Section generated to contain objects referenced in tp:taxon-treatment.--><fig id="F2" position="float" orientation="portrait"><object-id xmlns:xlink="http://www.w3.org/1999/xlink" content-type="doi" xlink:type="simple">10.3897/phytokeys.179.64750.figure2</object-id><object-id xmlns:xlink="http://www.w3.org/1999/xlink" content-type="arpha" xlink:type="simple">A404E06E-37BC-5E00-8506-DBDA8D65DADE</object-id><label>Figure 2.</label><caption><p>Distribution of <italic><tp:taxon-name><tp:taxon-name-part taxon-name-part-type="genus" reg="Rhamnus">Rhamnus</tp:taxon-name-part> <tp:taxon-name-part taxon-name-part-type="species" reg="nigricans">nigricans</tp:taxon-name-part></tp:taxon-name></italic>, <italic><tp:taxon-name><tp:taxon-name-part taxon-name-part-type="genus" reg="Sageretia">Sageretia</tp:taxon-name-part> <tp:taxon-name-part taxon-name-part-type="species" reg="cordiformis">cordiformis</tp:taxon-name-part></tp:taxon-name></italic>, <italic><tp:taxon-name><tp:taxon-name-part taxon-name-part-type="genus" reg="Sageretia">S.</tp:taxon-name-part> <tp:taxon-name-part taxon-name-part-type="species" reg="ellipsoidea">ellipsoidea</tp:taxon-name-part></tp:taxon-name></italic>, and <italic><tp:taxon-name><tp:taxon-name-part taxon-name-part-type="genus" reg="Sageretia">S.</tp:taxon-name-part> <tp:taxon-name-part taxon-name-part-type="species" reg="lucida">lucida.</tp:taxon-name-part></tp:taxon-name></italic> The sites were obtained from the specimen records, our field investigations and photo information in <abbrev xmlns:xlink="http://www.w3.org/1999/xlink" xlink:title="Chinese Field Herbarium" id="ABBRID0ETJAE" xlink:type="simple">CFH</abbrev> and <abbrev xmlns:xlink="http://www.w3.org/1999/xlink" xlink:title="Plant Photo Back of China" id="ABBRID0EXJAE" xlink:type="simple">PPBC</abbrev>.</p></caption><graphic xmlns:xlink="http://www.w3.org/1999/xlink" xlink:href="phytokeys-179-013-g002.jpg" position="float" orientation="portrait" xlink:type="simple" id="oo_556308.jpg"><uri content-type="original_file" xlink:type="simple">https://binary.pensoft.net/fig/556308</uri></graphic></fig></tp:treatment-sec><ref-list><ref id="B13"><mixed-citation xmlns:xlink="http://www.w3.org/1999/xlink" xlink:type="simple"><person-group><name name-style="western"><surname>Merrill</surname><given-names>ED</given-names></name><name name-style="western"><surname>Chun</surname><given-names>WY</given-names></name></person-group> (<year>1940</year>) <article-title>Additions to our knowledge of the Hainan flora, III.</article-title><source>Sunyatsenia</source><volume>5</volume>(<issue>1–3</issue>): <fpage>1</fpage>–<lpage>200</lpage>.</mixed-citation></ref><ref id="B2"><mixed-citation xmlns:xlink="http://www.w3.org/1999/xlink" xlink:type="simple"><person-group><name name-style="western"><surname>Chen</surname><given-names>YL</given-names></name><name name-style="western"><surname>Schirarend</surname><given-names>C</given-names></name></person-group> (<year>2007</year>) <article-title><italic><tp:taxon-name><tp:taxon-name-part taxon-name-part-type="genus">Sageretia</tp:taxon-name-part></tp:taxon-name></italic> Brongn.</article-title> In: <person-group><name name-style="western"><surname>Wu</surname><given-names>ZY</given-names></name><name name-style="western"><surname>Raven</surname><given-names>PH</given-names></name><name name-style="western"><surname>Hong</surname><given-names>DY</given-names></name></person-group> (<role>Eds</role>) <issue-title>Flora of China, vol.</issue-title><source>12. Science Press, Beijing &amp; Missouri Botanical Garden Press, St. Louis</source>, <fpage>115</fpage>–<lpage>133</lpage>.</mixed-citation></ref></ref-list></tp:taxon-treatment>
